# Supplementary material for: Redescription and revision of the Neotropical genus Pseudoheptascelio Szabó (Hymenoptera, Platygastridae, Scelioninae), parasitoids of eggs of short-horned grasshoppers (Orthoptera, Acrididae)
Source: Zookeys. 2011 Oct 12;(136):93–112. doi: 10.3897/zookeys.136.1580 (PMC3229290; doi:10.3897/zookeys.136.1580)
Supplement: XML Treatment for Pseudoheptascelio [file zookeys.136.1580-treatment1.xml]

<!DOCTYPE tp:taxon-treatment
  PUBLIC "-//TaxonX//DTD Taxonomic Treatment Publishing DTD v0 20100105//EN" "tax-treatment-NSO.dtd">
<tp:taxon-treatment xmlns:tp="http://www.plazi.org/taxpub"><tp:treatment-meta><mixed-citation publication-type="journal"><person-group><name><surname>Johnson</surname><given-names>Norman F.</given-names></name><name><surname>Musetti</surname><given-names>Luciana</given-names></name></person-group><article-title>Redescription and revision of the Neotropical genus 
                    <italic>Pseudoheptascelio</italic> Szabó (Hymenoptera, Platygastridae, Scelioninae), parasitoids of eggs of short-horned grasshoppers (Orthoptera, Acrididae)
                </article-title><source>Zookeys</source><day>12</day><month>10</month><year>2011</year><volume>2011</volume><issue>136</issue><fpage>93</fpage><lpage>112</lpage><pub-id pub-id-type="doi">10.3897/zookeys.136.1580</pub-id></mixed-citation></tp:treatment-meta><tp:nomenclature><tp:taxon-name>
                        <tp:taxon-name-part taxon-name-part-type="genus">Pseudoheptascelio</tp:taxon-name-part>
                    <object-id xmlns:xlink="http://www.w3.org/1999/xlink" xlink:type="simple">urn:lsid:zoobank.org:act:50643EC2-1EF4-496D-937B-8FBFDC9F9B8E</object-id>
                    <object-id xmlns:xlink="http://www.w3.org/1999/xlink" xlink:type="simple">urn:lsid:biosci.ohio-state.edu:osuc_concepts:548</object-id>
                    <object-id xmlns:xlink="http://www.w3.org/1999/xlink" xlink:type="simple">http://species-id.net/wiki/Pseudoheptascelio</object-id>
                    </tp:taxon-name><tp:taxon-authority>Szabó</tp:taxon-authority><tp:nomenclature-citation-list><tp:nomenclature-citation><tp:taxon-name>Pseudoheptascelio</tp:taxon-name><comment> Szabó, 1966: 166 (original description. Type: <italic><tp:taxon-name>Pseudoheptascelio muesebecki</tp:taxon-name></italic> Szabó, by monotypy and original designation); <xref ref-type="bibr" rid="B8">Masner 1976</xref>: 18 (description, key to species); <xref ref-type="bibr" rid="B4">De Santis 1980</xref>: 315 (catalog of species of Brazil); <xref ref-type="bibr" rid="B5">Johnson 1992</xref>: 467 (catalog of world species); <xref ref-type="bibr" rid="B6">Loiácono and Margaría 2002</xref>: 558 (catalog of Brazilian species). urn:lsid:zoobank.org:act:EF9EA824-0219-42C1-A057-055D8E11FE8 urn:lsid:biosci.ohio-state.edu:osuc_concepts:9625</comment></tp:nomenclature-citation><tp:nomenclature-citation><tp:taxon-name>Tanaoscelio</tp:taxon-name><comment> Masner, 1972: 1213 (original description. Type: <italic><tp:taxon-name>Tanaoscelio cornopis</tp:taxon-name></italic> Masner, by monotypy and original designation); <xref ref-type="bibr" rid="B8">Masner 1976</xref>: 18 (junior synonym of <italic><tp:taxon-name>Pseudoheptascelio</tp:taxon-name></italic> Szabó).</comment></tp:nomenclature-citation></tp:nomenclature-citation-list></tp:nomenclature><tp:treatment-sec sec-type="Description"><title>Description.</title><p> Body length: 4.09–5.45 mm (n=81).</p><p><bold>Head.</bold> Head shape in dorsal view: weakly transverse, width approximately 1.5× greatest length. Hyperoccipital carina: absent. Occipital carina: present laterally, broadly interrupted medially. Occipital carina sculpture: crenulate. OOL: lateral ocellus nearly contiguous with inner orbits, OOL &lt; 0.5 OD. Upper portion of frons: convex, without frontal shelf. Scrobe shape: frons with shallow unmargined depression above toruli. Frons sculpture: areolate rugose, transversely striate within scrobe. Submedian carina: absent. Orbital carina: absent. Inner orbits: diverging ventrally. IOS/EH: IOS slightly less than EH. Interantennal process: rounded, strongly developed. Central keel: absent. Torulus opening: laterally on interantennal process. Lower frons striae: absent. Malar sulcus: present. Compound eye size: of normal proportions, not significantly reduced. Compound eye setation: sparsely setose. Gena: broad, convex, distinctly produced behind eye. Clypeus shape: transversely rectangular. Apical margin of clypeus: straight. Anteclypeus: present, delimited dorsally by raised carina. Postclypeus: present, strongly transverse. Labrum: not visible, hidden behind clypeus. Mandible shape: short, inconspicuous. Mandibular teeth: apex with 2, acute, subequal teeth. Arrangement of mandibular teeth: transverse. Number of maxillary palpomeres: 4. Shape of maxillary palpomeres: cylindrical. Number of labial palpomeres: 2.</p><p><bold>Antenna.</bold> Number of antennomeres in female: 12. Number of antennomeres in male: 10. Insertion of radicle into A1: parallel to longitudinal axis of A1. Shape of A1: more or less cylindrical, not flattened. Length of A3 of female: distinctly longer than A2. Number of clavomeres in female antenna: 7. Claval formula of female antenna: A12–A7/1-2-2-2-2-2. Arrangement of doubled multiporous plate sensilla on female clava: in longitudinal pairs. Tyloid distribution on male antenna: A5 only. Shape of male flagellum: subclavate.<!--PageBreak--></p><p><bold>Mesosoma.</bold> Mesosoma shape in dorsal view: longer than wide. Mesosoma shape in lateral view: longer than high. Medial portion of transverse pronotal carina: weakly indicated laterally. Posterior apex of pronotum in dorsal view: straight, bifid apically to articulate with tegula. Vertical epomial carina: present. Dorsal epomial carina (corresponding to lateral portion of transverse pronotal carina of <xref ref-type="bibr" rid="B14">Vilhelmsen et al. 2010</xref>): present. Anterior face of pronotum: oblique, visible dorsally, short. Lateral face of pronotum: weakly concave below dorsal epomial carina. Netrion: present. Netrion shape: moderately wide, closed ventrally. Anterior portion of mesoscutum: vertical, flexed ventrally to meet pronotum. Mesoscutum shape: semielliptical, excavate at base of wings. Skaphion: absent. Notauli: present, percurrent. Parapsidal lines: absent. Admedial lines: absent. Transscutal articulation: well-developed, wide, bridged by 6–10 trabecula. Shape of mesoscutellum: quadrate to trapezoidal. Armature of mesoscutellum: axillula produced posteriorly into short, broad spines. Surface of mesoscutellum: convex anteriorly, depressed posteriorly. Median longitudinal furrow on mesoscutellum: absent. Shape of axillula: large, triangular, extending length of mesoscutellum. Metascutellum: clearly differentiated. Metascutellar armature: produced medially into short, shallowly bidentate process. Metapostnotum: not delimited externally. Extent of metasomal depression of propodeum: percurrent, extending anteriorly to anterior margin of propodeum. Lateral propodeal projection: well-developed, extending clearly beyond anterior margin of T1. Mesopleural carina: absent or strongly abbreviated, present only near mid coxa. Mesal portion of acetabular carina: projecting anteriorly, not separating fore coxae. Mesopleural pit: present. Sternaulus: absent. Posterodorsal corner of mesopleuron: rounded anteriorly.</p><p><bold>Legs.</bold> Number of mid tibial spurs: 1. Number of hind tibial spurs: 1. Dorsal surface of hind coxa: smooth. Hind tibia shape: cylindrical, ecarinate. Trochantellus: indicated only as basal swelling of femur.</p><p><bold>Wings.</bold> Wing development of female: macropterous. Wing development of male: macropterous. Tubular veins in fore wing: present. Bulla of fore wing R: absent. Extent of marginal venation of fore wing: R1 reaching and ending at costal margin. Origin of r-rs in fore wing: arising before (basad of) R/R1 attains costal margin. Development of basal vein (Rs+M) in fore wing: spectral. Development of R in hind wing: abbreviated, not attaining costal margin.</p><p><bold>Metasoma.</bold> Number of externally visible terga in female: 6. Number of externally visible sterna in female: 6. Number of externally visible terga in male: 7. Number of externally visible sterna in male: 7. Shape of metasoma: lanceolate. Laterotergites: present, narrow. Laterosternites: present. T1 of female: raised medially into low, rectangular platform, laterally depressed. Relative size of metasomal tergites: T2–T4 largest, subequal in size. Terga with basal crenulae: T1–T3. Sublateral carinae on tergites: present on T1–T4. Median longitudinal carina on metasomal tergites: present T2–T3, variably extending beyond. Anterior margin of S1: protruding anteriorly as short sharp extension of median longitudinal carina of S1. Distribution of felt fields: present on S2, S3. Ovipositor type: Scelio-type (<xref ref-type="bibr" rid="B2">Austin and Field 1997</xref>).</p></tp:treatment-sec><tp:treatment-sec sec-type="Diagnosis"><title>Diagnosis.</title><p> Within the tribe <tp:taxon-name>Scelionini</tp:taxon-name> <italic>s. str.</italic> the genera <italic><tp:taxon-name>Pseudoheptascelio</tp:taxon-name></italic>, <italic><tp:taxon-name>Scelio</tp:taxon-name></italic>, <italic><tp:taxon-name>Sceliocerdo</tp:taxon-name></italic>, and <italic><tp:taxon-name>Synoditella</tp:taxon-name></italic> have 10-segmented antennae in the male. <italic><tp:taxon-name>Pseudoheptascelio</tp:taxon-name></italic> <!--PageBreak-->may be separated from the vast majority of these species by the presence of short, hooklike axillular projections on the mesoscutellum, the medially produced metascutellum, the densely setose anterior margins of both the mesopleuron and metapleuron (<xref ref-type="fig" rid="F1">Figs 2</xref>, <xref ref-type="fig" rid="F3">12</xref>, <xref ref-type="fig" rid="F4">18</xref>, <xref ref-type="fig" rid="F5">24</xref>), the rigid unflexed metasoma (<xref ref-type="fig" rid="F1">Figs 1</xref>, <xref ref-type="fig" rid="F3">11</xref>, <xref ref-type="fig" rid="F4">17</xref>, <xref ref-type="fig" rid="F5">23</xref>), well-developed notauli (<xref ref-type="fig" rid="F1">Figs 4</xref>, <xref ref-type="fig" rid="F3">14</xref>, <xref ref-type="fig" rid="F4">20</xref>, <xref ref-type="fig" rid="F5">26</xref>), the absence of fanlike striae arising from the base of the mandible (<xref ref-type="fig" rid="F1">Figs 6</xref>, <xref ref-type="fig" rid="F3">15</xref>, <xref ref-type="fig" rid="F4">21</xref>, <xref ref-type="fig" rid="F5">27</xref>), and the broadly interrupted occipital carina (<xref ref-type="fig" rid="F1">Figs 4</xref>, <xref ref-type="fig" rid="F3">14</xref>, <xref ref-type="fig" rid="F4">20</xref>, <xref ref-type="fig" rid="F5">26</xref>). At least one Neotropical species of <italic><tp:taxon-name>Scelio</tp:taxon-name></italic> has axillular points and a projecting metascutellum. <italic><tp:taxon-name>Pseudoheptascelio</tp:taxon-name></italic> may be distinguished from this by the posteriorly declivous mesoscutellum, distinct notauli, the presence of dense pilosity on the anterior margins of the meso- and metapleuron, the subclavate male antenna (<xref ref-type="fig" rid="F2">Fig. 9</xref>), the elongate T2–T6 (clearly longer than wide), and the smooth transition of the lateral margins of T5–T7 and subclavate antenna in the male (<xref ref-type="fig" rid="F2">Fig. 8</xref>).</p></tp:treatment-sec><tp:treatment-sec sec-type="Key to species"><title>Key to species</title><table-wrap content-type="key" position="anchor" orientation="portrait"><table><tbody><tr><td rowspan="1" colspan="1">1</td><td rowspan="1" colspan="1">T2–T3 reticulate (<xref ref-type="fig" rid="F1">Figs 5</xref>, <xref ref-type="fig" rid="F3">13</xref>, <xref ref-type="fig" rid="F4">19</xref>), without distinct longitudinal rugulae; mesosoma black; T6 longer than wide basally</td><td rowspan="1" colspan="1">2</td></tr><tr><td rowspan="1" colspan="1">–</td><td rowspan="1" colspan="1">T2–T3 with distinct longitudinal rugulae (<xref ref-type="fig" rid="F5">Fig. 25</xref>); mesosoma often with reddish portions (<xref ref-type="fig" rid="F5">Figs 23–26</xref>); basal width of T6 greater than its length</td><td rowspan="1" colspan="1">3</td></tr><tr><td rowspan="1" colspan="1">2</td><td rowspan="1" colspan="1">Occiput without microsculpture within foveolae, appearing shining; length of T5 1.3–1.8 x its maximum width (Fig. 16)</td><td rowspan="1" colspan="1"><italic><tp:taxon-name>Pseudoheptascelio muesebecki</tp:taxon-name></italic></td></tr><tr><td rowspan="1" colspan="1">–</td><td rowspan="1" colspan="1">Occiput with dense fine microsculpture within foveolae, appearing matte (Fig. 10); length of T5 1.6–2.2 x its maximum width (Fig. 7)</td><td rowspan="1" colspan="1"><italic><tp:taxon-name>Pseudoheptascelio cornopis</tp:taxon-name></italic></td></tr><tr><td rowspan="1" colspan="1">3</td><td rowspan="1" colspan="1">Head and mesosoma without coriaceous microsculpture, appearing shining; metascutellum short, subquadrate (Fig. 20)</td><td rowspan="1" colspan="1"><italic><tp:taxon-name>Pseudoheptascelio rex</tp:taxon-name></italic></td></tr><tr><td rowspan="1" colspan="1">–</td><td rowspan="1" colspan="1">Head and mesosoma with distinct superimposed coriaceous microsculpture, giving body overall matte appearance; metascutellum distinctly longer than wide (Fig. 26)</td><td rowspan="1" colspan="1"><italic><tp:taxon-name>Pseudoheptascelio tico</tp:taxon-name></italic></td></tr></tbody></table></table-wrap></tp:treatment-sec><tp:treatment-sec><!--Section generated to contain objects referenced in tp:taxon-treatment.--><fig id="F1" position="float" orientation="portrait"><label>Figures 1–6.</label><caption><p><bold><sup><xref ref-type="fn" rid="FN30">30</xref></sup></bold> <italic><tp:taxon-name>Pseudoheptascelio cornopis</tp:taxon-name></italic> (Masner), female (OSUC 186250) <bold>1</bold> Lateral habitus <bold>2</bold> Head and mesosoma, lateral view <bold>3</bold> Dorsal habitus <bold>4</bold> Head and mesosoma, dorsal view <bold>5</bold> Metasoma, dorsal view <bold>6</bold> Head, anterior view. Scale bars in millimeters.</p></caption><graphic xmlns:xlink="http://www.w3.org/1999/xlink" xlink:href="ZooKeys-136-093-g001.jpg" position="float" orientation="portrait" xlink:type="simple"/></fig><fig id="F3" position="float" orientation="portrait"><label>Figures 11–16.</label><caption><p><bold><sup><xref ref-type="fn" rid="FN32">32</xref></sup></bold> <italic><tp:taxon-name>Pseudoheptascelio muesebecki</tp:taxon-name></italic> Szabó, female (OSUC 186208) <bold>11</bold> Lateral habitus <bold>12</bold> Head and mesosoma, lateral view <bold>13</bold> Dorsal habitus <bold>14</bold> Head and mesosoma, dorsal view <bold>15</bold> Head, anterior view <bold>16</bold> Apex of metasoma, dorsal view. Scale bars in millimeters.</p></caption><graphic xmlns:xlink="http://www.w3.org/1999/xlink" xlink:href="ZooKeys-136-093-g003.jpg" position="float" orientation="portrait" xlink:type="simple"/></fig><fig id="F4" position="float" orientation="portrait"><label>Figures 17–22.</label><caption><p><bold><sup><xref ref-type="fn" rid="FN33">33</xref></sup></bold> <italic><tp:taxon-name>Pseudoheptascelio rex</tp:taxon-name></italic>, sp. n., holotype female (OSUC 186230) <bold>17</bold> Lateral habitus <bold>18</bold> Head and mesosoma, lateral view <bold>19</bold> Dorsal habitus <bold>20</bold> Head and mesosoma, dorsal view <bold>21</bold> Head, anterior view <bold>22</bold> Apex of metasoma, dorsal view. Scale bars in millimeters.</p></caption><graphic xmlns:xlink="http://www.w3.org/1999/xlink" xlink:href="ZooKeys-136-093-g004.jpg" position="float" orientation="portrait" xlink:type="simple"/></fig><fig id="F5" position="float" orientation="portrait"><label>Figures 23–28.</label><caption><p><bold><sup><xref ref-type="fn" rid="FN34">34</xref></sup></bold> <italic><tp:taxon-name>Pseudoheptascelio tico</tp:taxon-name></italic>, n.sp., holotype female (OSUC 186191) <bold>23</bold> Lateral habitus <bold>24</bold> Head and mesosoma, lateral view <bold>25</bold> Dorsal habitus <bold>26</bold> Head and mesosoma, dorsal view <bold>27</bold> Head, anterior view <bold>28</bold> Apex of metasoma, dorsal view. Scale bars in millimeters.</p></caption><graphic xmlns:xlink="http://www.w3.org/1999/xlink" xlink:href="ZooKeys-136-093-g005.jpg" position="float" orientation="portrait" xlink:type="simple"/></fig><fig id="F2" position="float" orientation="portrait"><label>Figures 7–10.</label><caption><p><bold><sup><xref ref-type="fn" rid="FN31">31</xref></sup></bold> <italic><tp:taxon-name>Pseudoheptascelio cornopis</tp:taxon-name></italic> (Masner) <bold>1</bold> Apex of metasoma, female, dorsal view (OSUC 186250) <bold>2</bold> Apex of metasoma, male (OSUC 248318) <bold>3</bold> Antenna, segments 2–10, male (OSUC 248318) <bold>4</bold>, Head, dorsal view, holotype female (B.M. TYPE HYM. 9.772). Scale bars in millimeters.</p></caption><graphic xmlns:xlink="http://www.w3.org/1999/xlink" xlink:href="ZooKeys-136-093-g002.jpg" position="float" orientation="portrait" xlink:type="simple"/></fig><fn-group><fn id="FN24"><label>24</label><p><ext-link xmlns:xlink="http://www.w3.org/1999/xlink" ext-link-type="uri" xlink:href="http://lsid.tdwg.org/urn:lsid:biosci.ohio-state.edu:osuc_pubs:311" xlink:type="simple">http://lsid.tdwg.org/urn:lsid:biosci.ohio-state.edu:osuc_pubs:311</ext-link></p></fn><fn id="FN20"><label>20</label><p><ext-link xmlns:xlink="http://www.w3.org/1999/xlink" ext-link-type="uri" xlink:href="http://lsid.tdwg.org/urn:lsid:biosci.ohio-state.edu:osuc_pubs:235" xlink:type="simple">http://lsid.tdwg.org/urn:lsid:biosci.ohio-state.edu:osuc_pubs:235</ext-link></p></fn><fn id="FN21"><label>21</label><p><ext-link xmlns:xlink="http://www.w3.org/1999/xlink" ext-link-type="uri" xlink:href="http://lsid.tdwg.org/urn:lsid:biosci.ohio-state.edu:osuc_pubs:229" xlink:type="simple">http://lsid.tdwg.org/urn:lsid:biosci.ohio-state.edu:osuc_pubs:229</ext-link></p></fn><fn id="FN22"><label>22</label><p><ext-link xmlns:xlink="http://www.w3.org/1999/xlink" ext-link-type="uri" xlink:href="http://lsid.tdwg.org/urn:lsid:biosci.ohio-state.edu:osuc_pubs:21243" xlink:type="simple">http://lsid.tdwg.org/urn:lsid:biosci.ohio-state.edu:osuc_pubs:21243</ext-link></p></fn><fn id="FN28"><label>28</label><p><ext-link xmlns:xlink="http://www.w3.org/1999/xlink" ext-link-type="uri" xlink:href="http://lsid.tdwg.org/urn:lsid:biosci.ohio-state.edu:osuc_pubs:452" xlink:type="simple">http://lsid.tdwg.org/urn:lsid:biosci.ohio-state.edu:osuc_pubs:452</ext-link></p></fn><fn id="FN18"><label>18</label><p><ext-link xmlns:xlink="http://www.w3.org/1999/xlink" ext-link-type="uri" xlink:href="http://lsid.tdwg.org/urn:lsid:biosci.ohio-state.edu:osuc_pubs:20940" xlink:type="simple">http://lsid.tdwg.org/urn:lsid:biosci.ohio-state.edu:osuc_pubs:20940</ext-link></p></fn><fn id="FN30"><label>30</label><p><ext-link xmlns:xlink="http://www.w3.org/1999/xlink" ext-link-type="uri" xlink:href="http://www.morphbank.net/?id=644067" xlink:type="simple">http://www.morphbank.net/?id=644067</ext-link></p></fn><fn id="FN32"><label>32</label><p><ext-link xmlns:xlink="http://www.w3.org/1999/xlink" ext-link-type="uri" xlink:href="http://www.morphbank.net/?id=644091" xlink:type="simple">http://www.morphbank.net/?id=644091</ext-link></p></fn><fn id="FN33"><label>33</label><p><ext-link xmlns:xlink="http://www.w3.org/1999/xlink" ext-link-type="uri" xlink:href="http://www.morphbank.net/?id=644092" xlink:type="simple">http://www.morphbank.net/?id=644092</ext-link></p></fn><fn id="FN34"><label>34</label><p><ext-link xmlns:xlink="http://www.w3.org/1999/xlink" ext-link-type="uri" xlink:href="http://www.morphbank.net/?id=644093" xlink:type="simple">http://www.morphbank.net/?id=644093</ext-link></p></fn><fn id="FN31"><label>31</label><p><ext-link xmlns:xlink="http://www.w3.org/1999/xlink" ext-link-type="uri" xlink:href="http://www.morphbank.net/?id=644072" xlink:type="simple">http://www.morphbank.net/?id=644072</ext-link></p></fn></fn-group></tp:treatment-sec><ref-list><ref id="B8"><mixed-citation xmlns:xlink="http://www.w3.org/1999/xlink" xlink:type="simple"><person-group><name name-style="western"><surname>Masner</surname><given-names>L</given-names></name></person-group> (<year>1976</year>)<article-title> Revisionary notes and keys to world genera of Scelionidae (Hymenoptera: Proctotrupoidea).</article-title><source>Memoirs of the Entomological Society of Canada </source><volume>97</volume>: <fpage>1</fpage>-<lpage>87</lpage>. <ext-link ext-link-type="uri" xlink:href="http://dx.doi.org/10.4039/entm10897fv" xlink:type="simple">doi: 10.4039/entm10897fv</ext-link><sup><xref ref-type="fn" rid="FN24">24</xref></sup></mixed-citation></ref><ref id="B4"><mixed-citation xmlns:xlink="http://www.w3.org/1999/xlink" xlink:type="simple"><person-group><name name-style="western"><surname>De Santis</surname><given-names>L</given-names></name></person-group> (<year>1980</year>)<source> Catálogo de los himenópteros brasileños de la serie Parasitica incluyendo Bethyloidea.</source><publisher-name>Editora da Universidade Federal do Paraná, Curitiba</publisher-name>, <publisher-loc>Brazil</publisher-loc>, <lpage>395</lpage> pp.<sup><xref ref-type="fn" rid="FN20">20</xref></sup></mixed-citation></ref><ref id="B5"><mixed-citation xmlns:xlink="http://www.w3.org/1999/xlink" xlink:type="simple"><person-group><name name-style="western"><surname>Johnson</surname><given-names>NF</given-names></name></person-group> (<year>1992</year>)<article-title> Catalog of world Proctotrupoidea excluding Platygastridae.</article-title><source>Memoirs of the American Entomological Institute </source><volume>51</volume>: <fpage>1</fpage>-<lpage>825</lpage>.<sup><xref ref-type="fn" rid="FN21">21</xref></sup></mixed-citation></ref><ref id="B6"><mixed-citation xmlns:xlink="http://www.w3.org/1999/xlink" xlink:type="simple"><person-group><name name-style="western"><surname>Loiácono</surname><given-names>MS</given-names></name><name name-style="western"><surname>Margaría</surname><given-names>CB</given-names></name></person-group> (<year>2002</year>)<article-title> Ceraphronoidea, Platygastroidea and Proctotrupoidea from Brazil (Hymenoptera).</article-title><source>Neotropical Entomology </source><volume>31</volume> (<issue>4</issue>): <fpage>551</fpage>-<lpage>560</lpage>. <ext-link ext-link-type="uri" xlink:href="http://dx.doi.org/10.1590/S1519-566X2002000400007" xlink:type="simple">doi: 10.1590/S1519-566X2002000400007</ext-link><sup><xref ref-type="fn" rid="FN22">22</xref></sup></mixed-citation></ref><ref id="B14"><mixed-citation xmlns:xlink="http://www.w3.org/1999/xlink" xlink:type="simple"><person-group><name name-style="western"><surname>Vilhelmsen</surname><given-names>L</given-names></name><name name-style="western"><surname>Mikó</surname><given-names>I</given-names></name><name name-style="western"><surname>Krogmann</surname><given-names>L</given-names></name></person-group> (<year>2010</year>)<article-title> Beyond the wasp-waist: structural diversity and phylogenetic significance of the mesosoma in apocritan wasps (Insecta: Hymenoptera).</article-title><source>Zoological Journal of the Linnean Society </source><volume>159</volume>: <fpage>22</fpage>-<lpage>194</lpage>. <ext-link ext-link-type="uri" xlink:href="http://dx.doi.org/10.1111/j.1096-3642.2009.00576.x" xlink:type="simple">doi: 10.1111/j.1096-3642.2009.00576.x</ext-link><sup><xref ref-type="fn" rid="FN28">28</xref></sup></mixed-citation></ref><ref id="B2"><mixed-citation xmlns:xlink="http://www.w3.org/1999/xlink" xlink:type="simple"><person-group><name name-style="western"><surname>Austin</surname><given-names>AD</given-names></name><name name-style="western"><surname>Field</surname><given-names>SA</given-names></name></person-group> (<year>1997</year>)<article-title> The ovipositor system of scelionid and platygastrid wasps (Hymenoptera: Platygastroidea): comparative morphology and phylogenetic implications.</article-title><source>Invertebrate Taxonomy </source><volume>11</volume>: <fpage>1</fpage>-<lpage>87</lpage>. <ext-link ext-link-type="uri" xlink:href="http://dx.doi.org/10.1071/IT95048" xlink:type="simple">doi: 10.1071/IT95048</ext-link><sup><xref ref-type="fn" rid="FN18">18</xref></sup></mixed-citation></ref></ref-list></tp:taxon-treatment>
