# Supplementary material for: Redescription and revision of the Neotropical genus Pseudoheptascelio Szabó (Hymenoptera, Platygastridae, Scelioninae), parasitoids of eggs of short-horned grasshoppers (Orthoptera, Acrididae)
Source: Zookeys. 2011 Oct 12;(136):93–112. doi: 10.3897/zookeys.136.1580 (PMC3229290; doi:10.3897/zookeys.136.1580)
Supplement: XML Treatment for Pseudoheptascelio cornopis [file zookeys.136.1580-treatment2.xml]

<!DOCTYPE tp:taxon-treatment
  PUBLIC "-//TaxonX//DTD Taxonomic Treatment Publishing DTD v0 20100105//EN" "tax-treatment-NSO.dtd">
<tp:taxon-treatment xmlns:tp="http://www.plazi.org/taxpub"><tp:treatment-meta><mixed-citation publication-type="journal"><person-group><name><surname>Johnson</surname><given-names>Norman F.</given-names></name><name><surname>Musetti</surname><given-names>Luciana</given-names></name></person-group><article-title>Redescription and revision of the Neotropical genus 
                    <italic>Pseudoheptascelio</italic> Szabó (Hymenoptera, Platygastridae, Scelioninae), parasitoids of eggs of short-horned grasshoppers (Orthoptera, Acrididae)
                </article-title><source>Zookeys</source><day>12</day><month>10</month><year>2011</year><volume>2011</volume><issue>136</issue><fpage>93</fpage><lpage>112</lpage><pub-id pub-id-type="doi">10.3897/zookeys.136.1580</pub-id></mixed-citation></tp:treatment-meta><tp:nomenclature><tp:taxon-name>
                        <tp:taxon-name-part taxon-name-part-type="genus">Pseudoheptascelio</tp:taxon-name-part>
                        <tp:taxon-name-part taxon-name-part-type="species">cornopis</tp:taxon-name-part>
                    <object-id xmlns:xlink="http://www.w3.org/1999/xlink" xlink:type="simple">urn:lsid:zoobank.org:act:270062C9-88EC-4138-8ADF-284DF6B24F93</object-id>
                    <object-id xmlns:xlink="http://www.w3.org/1999/xlink" xlink:type="simple">urn:lsid:biosci.ohio-state.edu:osuc_concepts:5132</object-id>
                    <object-id xmlns:xlink="http://www.w3.org/1999/xlink" xlink:type="simple">http://species-id.net/wiki/Pseudoheptascelio_cornopis</object-id>
                    </tp:taxon-name><tp:taxon-authority>(Masner)</tp:taxon-authority><xref ref-type="fig" rid="F1">Figures 1</xref><xref ref-type="fig" rid="F2">10</xref><xref ref-type="fn" rid="FN10">Morphbank<sup>10</sup></xref><tp:nomenclature-citation-list><tp:nomenclature-citation><tp:taxon-name>Tanaoscelio cornopis</tp:taxon-name><comment> Masner, 1972: 1214 (original description).</comment></tp:nomenclature-citation><tp:nomenclature-citation><tp:taxon-name>Pseudoheptascelio cornopis</tp:taxon-name><comment> (Masner): Masner, 1976: 18 (generic transfer).</comment></tp:nomenclature-citation></tp:nomenclature-citation-list></tp:nomenclature><tp:treatment-sec sec-type="Description"><title>Description.</title><p> Body length of female: 4.37–5.45 mm (n=11). Body length of male: 4.58–5.22 mm (n=4). Mesosoma color: black. Body microsculpture pattern: smooth.</p><p>Rugae on occiput: reticulate. Microsculpture between occipital rugae: foveolate (Fig. 10). Setae on crests of occipital rugae: absent. Shape of female A4: length<!--PageBreak--> subequal to width. Shape of female A5: transverse. Shape of female A6: distinctly transverse.</p><p>Setation of pronotal depression: moderately to densely setose. Setation of netrion: moderately to densely setose (Fig. 2). Sculpture of midlobe of mesoscutum: foveate to areolate anteriorly, sculpture effaced, sparser posteriorly (Figs 4, 10). Number of trabecula across transscutal articulation: 7–8, widely spaced. Shape of metascutellum: short, shallowly cleft medially (Fig. 4). Sculpture of mesopleural depression: almost entirely sculptured, with transverse rugulae and interspersed irregular fovea.</p><p><!--PageBreak-->Sculpture of T2–T3: irregularly reticulate, without longitudinal orientation. Length/width of female T5: 1.61–2.22 mm (n=12). Length/width of female T6: 1.10–1.50 mm (n=11). Sculpture of T6: with reticulate microsculpture only. Apex of male T7: pointed laterally, shallowly excavate or straight medially (Fig. 8).</p><fig id="F1" position="float" orientation="portrait"><label>Figures 1–6.</label><caption><p><bold><sup><xref ref-type="fn" rid="FN30">30</xref></sup></bold> <italic><tp:taxon-name>Pseudoheptascelio cornopis</tp:taxon-name></italic> (Masner), female (OSUC 186250) <bold>1</bold> Lateral habitus <bold>2</bold> Head and mesosoma, lateral view <bold>3</bold> Dorsal habitus <bold>4</bold> Head and mesosoma, dorsal view <bold>5</bold> Metasoma, dorsal view <bold>6</bold> Head, anterior view. Scale bars in millimeters.</p></caption><graphic xmlns:xlink="http://www.w3.org/1999/xlink" xlink:href="ZooKeys-136-093-g001.jpg" position="float" orientation="portrait" xlink:type="simple"/></fig><fig id="F2" position="float" orientation="portrait"><label>Figures 7–10.</label><caption><p><bold><sup><xref ref-type="fn" rid="FN31">31</xref></sup></bold> <italic><tp:taxon-name>Pseudoheptascelio cornopis</tp:taxon-name></italic> (Masner) <bold>1</bold> Apex of metasoma, female, dorsal view (OSUC 186250) <bold>2</bold> Apex of metasoma, male (OSUC 248318) <bold>3</bold> Antenna, segments 2–10, male (OSUC 248318) <bold>4</bold>, Head, dorsal view, holotype female (B.M. TYPE HYM. 9.772). Scale bars in millimeters.</p></caption><graphic xmlns:xlink="http://www.w3.org/1999/xlink" xlink:href="ZooKeys-136-093-g002.jpg" position="float" orientation="portrait" xlink:type="simple"/></fig></tp:treatment-sec><tp:treatment-sec sec-type="Diagnosis"><title>Diagnosis.</title><p> <italic><tp:taxon-name>Pseudoheptascelio cornopis</tp:taxon-name></italic> is distinguished from <italic><tp:taxon-name>Pseudoheptascelio muesebecki</tp:taxon-name></italic> by the densely and finely sculptured vertex and the more elongate T5 (length/width 1.6–2.2).</p></tp:treatment-sec><tp:treatment-sec sec-type="Link to Distribution Map"><title>Link to Distribution Map.</title><p><sup><xref ref-type="fn" rid="FN11">11</xref></sup> [<ext-link xmlns:xlink="http://www.w3.org/1999/xlink" ext-link-type="uri" xlink:href="http://hol.osu.edu/map-full.html?id=5132" xlink:type="simple">http://hol.osu.edu/map-full.html?id=5132</ext-link>]</p></tp:treatment-sec><tp:treatment-sec sec-type="Associations"><title>Associations.</title><p> Data from specimen labels: emerged from egg of <italic><tp:taxon-name>Cornops</tp:taxon-name></italic> Scudder: [<tp:taxon-name>Orthoptera</tp:taxon-name>: <tp:taxon-name>Acrididae</tp:taxon-name>]; solitary egg parasitoid of <italic><tp:taxon-name>Cornops</tp:taxon-name></italic> Scudder: [<tp:taxon-name>Orthoptera</tp:taxon-name>: <tp:taxon-name>Acrididae</tp:taxon-name>]; unspecified association <italic><tp:taxon-name>Cornops frenatum</tp:taxon-name></italic> (Marschall): [<tp:taxon-name>Orthoptera</tp:taxon-name>: <tp:taxon-name>Acrididae</tp:taxon-name>]; emerged from egg of <italic><tp:taxon-name>Cornops longicorne</tp:taxon-name></italic> (Brunner): [<tp:taxon-name>Orthoptera</tp:taxon-name>: <tp:taxon-name>Acrididae</tp:taxon-name>]; solitary egg parasitoid of <italic><tp:taxon-name>Cornops longicorne</tp:taxon-name></italic> (Brunner): [<tp:taxon-name>Orthoptera</tp:taxon-name>: <tp:taxon-name>Acrididae</tp:taxon-name>]; emerged from egg on <italic><tp:taxon-name>Eichhornia crassipes</tp:taxon-name></italic> (Mart.): [<tp:taxon-name>Liliales</tp:taxon-name>: <tp:taxon-name>Pontederiaceae</tp:taxon-name>]; solitary egg parasitoid ex <italic><tp:taxon-name>Eichhornia crassipes</tp:taxon-name></italic> (Mart.): [<tp:taxon-name>Liliales</tp:taxon-name>: <tp:taxon-name>Pontederiaceae</tp:taxon-name>]; unspecified association <italic><tp:taxon-name>Eichhornia crassipes</tp:taxon-name></italic> (Mart.): [<tp:taxon-name>Liliales</tp:taxon-name>: <tp:taxon-name>Pontederiaceae</tp:taxon-name>]</p></tp:treatment-sec><tp:treatment-sec sec-type="Material Examined"><title>Material Examined.</title><p> <italic><tp:taxon-name>Holotype</tp:taxon-name></italic>, female, <italic><tp:taxon-name>Tanaoscelio cornopis</tp:taxon-name></italic>: <bold>TRINIDAD AND TOBAGO</bold>: Trinidad Isl., Débé, V-1970, B.M. TYPE HYM. 9.772 (deposited in BMNH). <italic>Paratypes</italic>: <bold>TRINIDAD AN</bold><bold>D TOBAGO:</bold> 3 females, 1 male, 2 unknowns,<!--PageBreak--> BMNH(E)#790244–790245 (BMNH); OSUC 186160–186162 (CNCI); OSUC 248318 (USNM). <italic>Other material</italic>: (9 females, 2 males) <bold>BOLIVIA:</bold> 7 females, 1 male, OSUC 186242, 186245–186250, 186253 (CNCI). <bold>BRAZIL:</bold> 1 female, 1 male, OSUC 186241 (CNCI); OSUC 131887 (OSUC). <bold>GUYANA:</bold> 1 female, OSUC 215796 (BPBM). Allotype: <bold>TRINIDAD AND TOBAGO:</bold> 1 male, BMNH(E)#790243 (BMNH). <bold>VENEZUELA:</bold> 1 female, OSUC 221615 (MIZA).</p></tp:treatment-sec><tp:treatment-sec sec-type="Comments"><title>Comments.</title><p> In the brief key to species <xref ref-type="bibr" rid="B8">Masner (1976)</xref> stated that the stigmal vein (r-rs) is embedded in a milky spot, forming a pseudostigma. The species <italic><tp:taxon-name>Pseudoheptascelio muesebecki</tp:taxon-name></italic>, in contrast, was characterized as having the area around the stigmal vein transparent. We find that there is considerable variability in the development of the pseudostigma and that it is present in all specimens of <italic><tp:taxon-name>Pseudoheptascelio</tp:taxon-name></italic>.</p></tp:treatment-sec><tp:treatment-sec><!--Section generated to contain objects referenced in tp:taxon-treatment.--><fn-group><fn id="FN30"><label>30</label><p><ext-link xmlns:xlink="http://www.w3.org/1999/xlink" ext-link-type="uri" xlink:href="http://www.morphbank.net/?id=644067" xlink:type="simple">http://www.morphbank.net/?id=644067</ext-link></p></fn><fn id="FN31"><label>31</label><p><ext-link xmlns:xlink="http://www.w3.org/1999/xlink" ext-link-type="uri" xlink:href="http://www.morphbank.net/?id=644072" xlink:type="simple">http://www.morphbank.net/?id=644072</ext-link></p></fn><fn id="FN10"><label>10</label><p><ext-link xmlns:xlink="http://www.w3.org/1999/xlink" ext-link-type="uri" xlink:href="http://www.morphbank.net/?id=644094" xlink:type="simple">http://www.morphbank.net/?id=644094</ext-link></p></fn><fn id="FN11"><label>11</label><p><ext-link xmlns:xlink="http://www.w3.org/1999/xlink" ext-link-type="uri" xlink:href="http://hol.osu.edu/map-full.html?id=5132" xlink:type="simple">http://hol.osu.edu/map-full.html?id=5132</ext-link></p></fn><fn id="FN24"><label>24</label><p><ext-link xmlns:xlink="http://www.w3.org/1999/xlink" ext-link-type="uri" xlink:href="http://lsid.tdwg.org/urn:lsid:biosci.ohio-state.edu:osuc_pubs:311" xlink:type="simple">http://lsid.tdwg.org/urn:lsid:biosci.ohio-state.edu:osuc_pubs:311</ext-link></p></fn></fn-group></tp:treatment-sec><ref-list><ref id="B8"><mixed-citation xmlns:xlink="http://www.w3.org/1999/xlink" xlink:type="simple"><person-group><name name-style="western"><surname>Masner</surname><given-names>L</given-names></name></person-group> (<year>1976</year>)<article-title> Revisionary notes and keys to world genera of Scelionidae (Hymenoptera: Proctotrupoidea).</article-title><source>Memoirs of the Entomological Society of Canada </source><volume>97</volume>: <fpage>1</fpage>-<lpage>87</lpage>. <ext-link ext-link-type="uri" xlink:href="http://dx.doi.org/10.4039/entm10897fv" xlink:type="simple">doi: 10.4039/entm10897fv</ext-link><sup><xref ref-type="fn" rid="FN24">24</xref></sup></mixed-citation></ref></ref-list></tp:taxon-treatment>
