# Supplementary material for: Redescription and revision of the Neotropical genus Pseudoheptascelio Szabó (Hymenoptera, Platygastridae, Scelioninae), parasitoids of eggs of short-horned grasshoppers (Orthoptera, Acrididae)
Source: Zookeys. 2011 Oct 12;(136):93–112. doi: 10.3897/zookeys.136.1580 (PMC3229290; doi:10.3897/zookeys.136.1580)
Supplement: XML Treatment for Pseudoheptascelio muesebecki [file zookeys.136.1580-treatment3.xml]

<!DOCTYPE tp:taxon-treatment
  PUBLIC "-//TaxonX//DTD Taxonomic Treatment Publishing DTD v0 20100105//EN" "tax-treatment-NSO.dtd">
<tp:taxon-treatment xmlns:tp="http://www.plazi.org/taxpub"><tp:treatment-meta><mixed-citation publication-type="journal"><person-group><name><surname>Johnson</surname><given-names>Norman F.</given-names></name><name><surname>Musetti</surname><given-names>Luciana</given-names></name></person-group><article-title>Redescription and revision of the Neotropical genus 
                    <italic>Pseudoheptascelio</italic> Szabó (Hymenoptera, Platygastridae, Scelioninae), parasitoids of eggs of short-horned grasshoppers (Orthoptera, Acrididae)
                </article-title><source>Zookeys</source><day>12</day><month>10</month><year>2011</year><volume>2011</volume><issue>136</issue><fpage>93</fpage><lpage>112</lpage><pub-id pub-id-type="doi">10.3897/zookeys.136.1580</pub-id></mixed-citation></tp:treatment-meta><tp:nomenclature><tp:taxon-name>
                        <tp:taxon-name-part taxon-name-part-type="genus">Pseudoheptascelio</tp:taxon-name-part>
                        <tp:taxon-name-part taxon-name-part-type="species">muesebecki</tp:taxon-name-part>
                    <object-id xmlns:xlink="http://www.w3.org/1999/xlink" xlink:type="simple">urn:lsid:zoobank.org:act:E3EF612E-195C-45DD-86BA-14EB72125754</object-id>
                    <object-id xmlns:xlink="http://www.w3.org/1999/xlink" xlink:type="simple">urn:lsid:biosci.ohio-state.edu:osuc_concepts:5133</object-id>
                    <object-id xmlns:xlink="http://www.w3.org/1999/xlink" xlink:type="simple">http://species-id.net/wiki/Pseudoheptascelio_muesebecki</object-id>
                    </tp:taxon-name><tp:taxon-authority>Szabó</tp:taxon-authority><xref ref-type="fig" rid="F3">Figures 11–16</xref><xref ref-type="fn" rid="FN12">Morphbank<sup>12</sup></xref><tp:nomenclature-citation-list><tp:nomenclature-citation><tp:taxon-name>Pseudoheptascelio muesebecki</tp:taxon-name><comment> Szabó, 1966: 167 (original description); Masner, 1976: 18 (type information).</comment></tp:nomenclature-citation></tp:nomenclature-citation-list></tp:nomenclature><tp:treatment-sec sec-type="Description"><title>Description.</title><p> Body length of female: 4.09–5.42 mm (n=15). Mesosoma color: black. Body microsculpture pattern: smooth.</p><p>Rugae on occiput: reticulate. Microsculpture between occipital rugae: absent. Setae on crests of occipital rugae: absent. Shape of female A4: length subequal to width. Shape of female A5: transverse. Shape of female A6: distinctly transverse.</p><p>Setation of pronotal depression: moderately to densely setose (Fig. 12). Setation of netrion: moderately to densely setose. Sculpture of midlobe of mesoscutum: foveate to areolate throughout; foveate to areolate anteriorly, or sculpture effaced, sparser posteriorly (Fig. 14). Number of trabecula across transscutal articulation: 7–8, widely spaced. Shape of metascutellum: short, shallowly cleft medially (Fig. 14). Sculpture of mesopleural depression: almost entirely sculptured, with transverse rugulae and interspersed irregular fovea.</p><p>Sculpture of T2–T3: irregularly reticulate, without longitudinal orientation. Length/width of female T5: 1.26–1.80 mm (n=15). Length/width of female T6: 1.05–1.53 mm (n=15). Sculpture of T6: with reticulate microsculpture only.</p><fig id="F3" position="float" orientation="portrait"><label>Figures 11–16.</label><caption><p><bold><sup><xref ref-type="fn" rid="FN32">32</xref></sup></bold> <italic><tp:taxon-name>Pseudoheptascelio muesebecki</tp:taxon-name></italic> Szabó, female (OSUC 186208) <bold>11</bold> Lateral habitus <bold>12</bold> Head and mesosoma, lateral view <bold>13</bold> Dorsal habitus <bold>14</bold> Head and mesosoma, dorsal view <bold>15</bold> Head, anterior view <bold>16</bold> Apex of metasoma, dorsal view. Scale bars in millimeters.</p></caption><graphic xmlns:xlink="http://www.w3.org/1999/xlink" xlink:href="ZooKeys-136-093-g003.jpg" position="float" orientation="portrait" xlink:type="simple"/></fig></tp:treatment-sec><tp:treatment-sec sec-type="Diagnosis"><title>Diagnosis.</title><p> This species is very similar to <italic><tp:taxon-name>Pseudoheptascelio cornopis</tp:taxon-name></italic>, and it may be distinguished by the less elongate T5 and the coarse areolate sculpture on the vertex.</p></tp:treatment-sec><tp:treatment-sec sec-type="Link to Distribution Map"><title>Link to Distribution Map.</title><p><sup><xref ref-type="fn" rid="FN13">13</xref></sup> [<ext-link xmlns:xlink="http://www.w3.org/1999/xlink" ext-link-type="uri" xlink:href="http://hol.osu.edu/map-full.html?id=5133" xlink:type="simple">http://hol.osu.edu/map-full.html?id=5133</ext-link>]</p></tp:treatment-sec><tp:treatment-sec sec-type="Assocations"><title>Assocations.</title><p>No data available.</p></tp:treatment-sec><tp:treatment-sec sec-type="Material Examined"><title>Material Examined.</title><p> <italic>Holotype</italic>, female: <bold>BRAZIL</bold>: PA, Belém, no date, E. Horváth, HNHM 0015 (deposited in HNHM). <italic>Other material</italic>: (14 females) <bold>BOLIVIA</bold>: 1 female, <!--PageBreak-->OSUC 186244 (CNCI). <bold>BRAZIL</bold>: 9 females, OSUC 186233–186240 (CNCI); OSUC 58878 (OSUC). <bold>ECUADOR</bold>: 1 female, OSUC 186208 (CNCI). <bold>PARAGUAY</bold>: 2 females, OSUC 176024, 176033 (OSUC). <bold>TRINIDAD AND TOBAGO</bold>: 1 female, OSUC 186163 (CNCI). <!--PageBreak--></p></tp:treatment-sec><tp:treatment-sec><!--Section generated to contain objects referenced in tp:taxon-treatment.--><fn-group><fn id="FN32"><label>32</label><p><ext-link xmlns:xlink="http://www.w3.org/1999/xlink" ext-link-type="uri" xlink:href="http://www.morphbank.net/?id=644091" xlink:type="simple">http://www.morphbank.net/?id=644091</ext-link></p></fn><fn id="FN12"><label>12</label><p><ext-link xmlns:xlink="http://www.w3.org/1999/xlink" ext-link-type="uri" xlink:href="http://www.morphbank.net/?id=644091" xlink:type="simple">http://www.morphbank.net/?id=644091</ext-link></p></fn><fn id="FN13"><label>13</label><p><ext-link xmlns:xlink="http://www.w3.org/1999/xlink" ext-link-type="uri" xlink:href="http://hol.osu.edu/map-full.html?id=5133" xlink:type="simple">http://hol.osu.edu/map-full.html?id=5133</ext-link></p></fn></fn-group></tp:treatment-sec></tp:taxon-treatment>
