# Supplementary material for: Redescription and revision of the Neotropical genus Pseudoheptascelio Szabó (Hymenoptera, Platygastridae, Scelioninae), parasitoids of eggs of short-horned grasshoppers (Orthoptera, Acrididae)
Source: Zookeys. 2011 Oct 12;(136):93–112. doi: 10.3897/zookeys.136.1580 (PMC3229290; doi:10.3897/zookeys.136.1580)
Supplement: XML Treatment for Pseudoheptascelio rex [file zookeys.136.1580-treatment4.xml]

<!DOCTYPE tp:taxon-treatment
  PUBLIC "-//TaxonX//DTD Taxonomic Treatment Publishing DTD v0 20100105//EN" "tax-treatment-NSO.dtd">
<tp:taxon-treatment xmlns:tp="http://www.plazi.org/taxpub"><tp:treatment-meta><mixed-citation publication-type="journal"><person-group><name><surname>Johnson</surname><given-names>Norman F.</given-names></name><name><surname>Musetti</surname><given-names>Luciana</given-names></name></person-group><article-title>Redescription and revision of the Neotropical genus 
                    <italic>Pseudoheptascelio</italic> Szabó (Hymenoptera, Platygastridae, Scelioninae), parasitoids of eggs of short-horned grasshoppers (Orthoptera, Acrididae)
                </article-title><source>Zookeys</source><day>12</day><month>10</month><year>2011</year><volume>2011</volume><issue>136</issue><fpage>93</fpage><lpage>112</lpage><pub-id pub-id-type="doi">10.3897/zookeys.136.1580</pub-id></mixed-citation></tp:treatment-meta><tp:nomenclature><tp:taxon-name>
                        <tp:taxon-name-part taxon-name-part-type="genus">Pseudoheptascelio</tp:taxon-name-part>
                        <tp:taxon-name-part taxon-name-part-type="species">rex</tp:taxon-name-part>
                    <object-id xmlns:xlink="http://www.w3.org/1999/xlink" xlink:type="simple">urn:lsid:zoobank.org:act:32540FD3-5763-4536-BD1A-A50849D8A6D6</object-id>
                    <object-id xmlns:xlink="http://www.w3.org/1999/xlink" xlink:type="simple">urn:lsid:biosci.ohio-state.edu:osuc_concepts:242983</object-id>
                    <object-id xmlns:xlink="http://www.w3.org/1999/xlink" xlink:type="simple">http://species-id.net/wiki/Pseudoheptascelio_rex</object-id>
                    </tp:taxon-name><tp:taxon-authority>Johnson &amp; Musetti</tp:taxon-authority><tp:taxon-status xmlns:xlink="http://www.w3.org/1999/xlink" xlink:type="simple">sp. n.</tp:taxon-status><xref ref-type="fig" rid="F4">Figures 17–22</xref><xref ref-type="fn" rid="FN14">Morphbank<sup>14</sup></xref></tp:nomenclature><tp:treatment-sec sec-type="Description"><title>Description.</title><p> Body length of female: 4.13–5.26 mm (n=20). Body length of male: 4.50–5.16 mm (n=13). Mesosoma color: black; red brown at least dorsally, otherwise dark to brown black. Body microsculpture pattern: smooth.</p><p>Rugae on occiput: longitudinal. Microsculpture between occipital rugae: absent. Setae on crests of occipital rugae: present. Shape of female A4: length subequal to width; length distinctly greater than width. Shape of female A5: transverse; subquadrate. Shape of female A6: distinctly transverse; weakly transverse.</p><p>Setation of pronotal depression: glabrous or sparsely setose. Setation of netrion: moderately to densely setose. Sculpture of midlobe of mesoscutum: foveate to areolate throughout (Fig. 20). Number of trabecula across transscutal articulation: 7–8, widely spaced. Shape of metascutellum: short, shallowly cleft medially (Fig. 20). Sculpture of mesopleural depression: foveolate anteriorly, transversely rugulose ventrally, with large smooth area dorsally surrounding mesopleural pit.</p><p>Sculpture of T2–T3: reticulate, with distinct longitudinal orientation. Length/width of female T5: 0.89–1.72 mm (n=20). Length/width of female T6: 0.81–1.26 mm (n=20). Sculpture of T6: with shallow foveolae impressed on reticulate background microsculpture. Apex of male T7: pointed laterally, shallowly excavate or straight medially.</p><fig id="F4" position="float" orientation="portrait"><label>Figures 17–22.</label><caption><p><bold><sup><xref ref-type="fn" rid="FN33">33</xref></sup></bold> <italic><tp:taxon-name>Pseudoheptascelio rex</tp:taxon-name></italic>, sp. n., holotype female (OSUC 186230) <bold>17</bold> Lateral habitus <bold>18</bold> Head and mesosoma, lateral view <bold>19</bold> Dorsal habitus <bold>20</bold> Head and mesosoma, dorsal view <bold>21</bold> Head, anterior view <bold>22</bold> Apex of metasoma, dorsal view. Scale bars in millimeters.</p></caption><graphic xmlns:xlink="http://www.w3.org/1999/xlink" xlink:href="ZooKeys-136-093-g004.jpg" position="float" orientation="portrait" xlink:type="simple"/></fig></tp:treatment-sec><tp:treatment-sec sec-type="Diagnosis"><title>Diagnosis.</title><p> This species shares the short female T6 (Fig. 22) and, in many specimens, the red mesosoma with <italic><tp:taxon-name>Pseudoheptascelio tico</tp:taxon-name></italic>. It may be distinguished by the short metascutellum (Fig. 20) and the absence of coriaceous microsculpture on the head and mesosoma.</p></tp:treatment-sec><tp:treatment-sec sec-type="Etymology"><title>Etymology.</title><p> The specific epithet is Latin for king and should be treated as a noun in apposition.</p></tp:treatment-sec><tp:treatment-sec sec-type="Link to Distribution Map"><title>Link to Distribution Map.</title><p><sup><xref ref-type="fn" rid="FN15">15</xref></sup> [<ext-link xmlns:xlink="http://www.w3.org/1999/xlink" ext-link-type="uri" xlink:href="http://hol.osu.edu/map-full.html?id=242983" xlink:type="simple">http://hol.osu.edu/map-full.html?id=242983</ext-link>]</p></tp:treatment-sec><tp:treatment-sec sec-type="Associations"><title>Associations.</title><p> Data from specimen labels: collected on <italic><tp:taxon-name>Trichocentrum panamensis</tp:taxon-name></italic> Rolfe: [<tp:taxon-name>Orchidales</tp:taxon-name>: <tp:taxon-name>Orchidaceae</tp:taxon-name>]</p></tp:treatment-sec><tp:treatment-sec sec-type="Material Examined"><title>Material Examined.</title><p> <italic>Holotype</italic>, female: <bold>ECUADOR:</bold> Sucumbíos Prov., Sacha Lodge, <named-content xmlns:xlink="http://www.w3.org/1999/xlink" content-type="dwc:verbatimCoordinates" xlink:type="simple">00°30'S, 76°30'W</named-content>, 270m, 27.VIII–10.IX.1995, malaise trap, P. Hibbs, OSUC 186230 (deposited in CNCI). <italic>Paratypes</italic>: (49 females, 14 males) <bold>BOLIVIA:</bold> 6 females, 1 male, OSUC 186251–186252, 186254–186258 (CNCI). <bold>COLOMBIA:</bold> 10 females, 2 males, OSUC 287928 (CNCI); OSUC 210338–210341 (FSCA); OSUC 144252–144253, 189092, 191363, 193964, 210336, 224326 (OSUC). <bold>COSTA RICA:</bold> 2 females, OSUC 186186, 186194 (CNCI). <bold>ECUADOR:</bold> 19 females, 9 males, <!--PageBreak-->OSUC 186203–186207, 186209–186229, 186231 (CNCI); OSUC 58879 (OSUC). <bold>FRENCH GUIANA:</bold> 2 females, OSUC 186202, 287926 (CNCI). <bold>GUYANA:</bold> 1 male, OSUC 215795 (BPBM). <bold>NICARAGUA:</bold> 1 male, OSUC 320737 (TAMU). <bold>PANAMA:</bold> 9 females, OSUC 186199–186200 (CNCI); OSUC 248311–248317 (USNM). <bold>PERU:</bold> 1 female, OSUC 186232 (CNCI).<!--PageBreak--></p></tp:treatment-sec><tp:treatment-sec><!--Section generated to contain objects referenced in tp:taxon-treatment.--><fn-group><fn id="FN33"><label>33</label><p><ext-link xmlns:xlink="http://www.w3.org/1999/xlink" ext-link-type="uri" xlink:href="http://www.morphbank.net/?id=644092" xlink:type="simple">http://www.morphbank.net/?id=644092</ext-link></p></fn><fn id="FN14"><label>14</label><p><ext-link xmlns:xlink="http://www.w3.org/1999/xlink" ext-link-type="uri" xlink:href="http://www.morphbank.net/?id=644092" xlink:type="simple">http://www.morphbank.net/?id=644092</ext-link></p></fn><fn id="FN15"><label>15</label><p><ext-link xmlns:xlink="http://www.w3.org/1999/xlink" ext-link-type="uri" xlink:href="http://hol.osu.edu/map-full.html?id=242983" xlink:type="simple">http://hol.osu.edu/map-full.html?id=242983</ext-link></p></fn></fn-group></tp:treatment-sec></tp:taxon-treatment>
