# Supplementary material for: Redescription and revision of the Neotropical genus Pseudoheptascelio Szabó (Hymenoptera, Platygastridae, Scelioninae), parasitoids of eggs of short-horned grasshoppers (Orthoptera, Acrididae)
Source: Zookeys. 2011 Oct 12;(136):93–112. doi: 10.3897/zookeys.136.1580 (PMC3229290; doi:10.3897/zookeys.136.1580)
Supplement: XML Treatment for Pseudoheptascelio tico [file zookeys.136.1580-treatment5.xml]

<!DOCTYPE tp:taxon-treatment
  PUBLIC "-//TaxonX//DTD Taxonomic Treatment Publishing DTD v0 20100105//EN" "tax-treatment-NSO.dtd">
<tp:taxon-treatment xmlns:tp="http://www.plazi.org/taxpub"><tp:treatment-meta><mixed-citation publication-type="journal"><person-group><name><surname>Johnson</surname><given-names>Norman F.</given-names></name><name><surname>Musetti</surname><given-names>Luciana</given-names></name></person-group><article-title>Redescription and revision of the Neotropical genus 
                    <italic>Pseudoheptascelio</italic> Szabó (Hymenoptera, Platygastridae, Scelioninae), parasitoids of eggs of short-horned grasshoppers (Orthoptera, Acrididae)
                </article-title><source>Zookeys</source><day>12</day><month>10</month><year>2011</year><volume>2011</volume><issue>136</issue><fpage>93</fpage><lpage>112</lpage><pub-id pub-id-type="doi">10.3897/zookeys.136.1580</pub-id></mixed-citation></tp:treatment-meta><tp:nomenclature><tp:taxon-name>
                        <tp:taxon-name-part taxon-name-part-type="genus">Pseudoheptascelio</tp:taxon-name-part>
                        <tp:taxon-name-part taxon-name-part-type="species">tico</tp:taxon-name-part>
                    <object-id xmlns:xlink="http://www.w3.org/1999/xlink" xlink:type="simple">urn:lsid:zoobank.org:act:23DBB9A2-4F23-4F7E-AFC8-38A2906EE95E</object-id>
                    <object-id xmlns:xlink="http://www.w3.org/1999/xlink" xlink:type="simple">urn:lsid:biosci.ohio-state.edu:osuc_concepts:242982</object-id>
                    <object-id xmlns:xlink="http://www.w3.org/1999/xlink" xlink:type="simple">http://species-id.net/wiki/Pseudoheptascelio_tico</object-id>
                    </tp:taxon-name><tp:taxon-authority>Johnson &amp; Musetti</tp:taxon-authority><tp:taxon-status xmlns:xlink="http://www.w3.org/1999/xlink" xlink:type="simple">sp. n.</tp:taxon-status><xref ref-type="fig" rid="F5">Figures 23–28</xref><xref ref-type="fn" rid="FN16">Morphbank<sup>16</sup></xref></tp:nomenclature><tp:treatment-sec sec-type="Description"><title>Description.</title><p> Body length of female: 4.44–5.14 mm (n=12). Body length of male: 4.42–4.85 mm (n=5). Mesosoma color: red brown at least dorsally, otherwise dark to brown black. Body microsculpture pattern: with widespread superimposed coriaceous microsculpture.</p><p>Rugae on occiput: reticulate. Microsculpture between occipital rugae: absent. Setae on crests of occipital rugae: absent. Shape of female A4: length distinctly greater than width. Shape of female A5: subquadrate. Shape of female A6: weakly transverse.</p><p>Setation of pronotal depression: glabrous or sparsely setose (Fig. 24). Setation of netrion: glabrous or sparsely setose. Sculpture of midlobe of mesoscutum: foveate to areolate throughout (Fig. 26). Number of trabecula across transscutal articulation: 9–11, closely spaced. Shape of metascutellum: distinctly elongate, deeply cleft medially. Sculpture of mesopleural depression: irregularly foveolate, transverse rugulae very weakly indicated.</p><p>Sculpture of T2–T3: reticulate, with distinct longitudinal orientation. Length/width of female T5: 0.97–1.16 mm (n=13). Length/width of female T6: 0.93–1.13 mm (n=13). Sculpture of T6: with shallow foveolae impressed on reticulate background microsculpture. Apex of male T7: weakly pointed laterally, distinctly sinuous medially.</p><fig id="F5" position="float" orientation="portrait"><label>Figures 23–28.</label><caption><p><bold><sup><xref ref-type="fn" rid="FN34">34</xref></sup></bold> <italic><tp:taxon-name>Pseudoheptascelio tico</tp:taxon-name></italic>, n.sp., holotype female (OSUC 186191) <bold>23</bold> Lateral habitus <bold>24</bold> Head and mesosoma, lateral view <bold>25</bold> Dorsal habitus <bold>26</bold> Head and mesosoma, dorsal view <bold>27</bold> Head, anterior view <bold>28</bold> Apex of metasoma, dorsal view. Scale bars in millimeters.</p></caption><graphic xmlns:xlink="http://www.w3.org/1999/xlink" xlink:href="ZooKeys-136-093-g005.jpg" position="float" orientation="portrait" xlink:type="simple"/></fig></tp:treatment-sec><tp:treatment-sec sec-type="Diagnosis"><title>Diagnosis.</title><p> This species should only be confused with red specimens of <italic><tp:taxon-name>Pseudoheptascelio rex</tp:taxon-name></italic>. It may be distinguished by the well-developed coriaceous microsculpture on the head and mesosoma, and the elongate, deeply cleft metascutellum (Fig. 26).</p></tp:treatment-sec><tp:treatment-sec sec-type="Etymology"><title>Etymology.</title><p> The specific epithet is a colloquial term for a Costa Rican, reflecting the origin of most of the specimens we have seen. It should be treated as a noun in apposition.</p></tp:treatment-sec><tp:treatment-sec sec-type="Link to Distribution Map"><title>Link to Distribution Map.</title><p><sup><xref ref-type="fn" rid="FN17">17</xref></sup> [<ext-link xmlns:xlink="http://www.w3.org/1999/xlink" ext-link-type="uri" xlink:href="http://hol.osu.edu/map-full.html?id=242982" xlink:type="simple">http://hol.osu.edu/map-full.html?id=242982</ext-link>]</p></tp:treatment-sec><tp:treatment-sec sec-type="Assocations"><title>Assocations.</title><p>No data available.</p></tp:treatment-sec><tp:treatment-sec sec-type="Material Examined"><title>Material Examined.</title><p> <italic>Holotype</italic>, female: <bold>COSTA RICA:</bold> Alajuela Prov., creekbed, San Ramón Biological Station, 700m, 24.III–26.III.1996, yellow pan trap, L. Masner, OSUC 186191 (deposited in CNCI). <italic>Paratypes</italic>: (12 females, 5 males) <bold>BELIZE:</bold> 1 female, OSUC 287927 (USNM). <bold>COSTA RICA:</bold> 9 females, 5 males, OSUC 186181–186185, 186187–186190, 186192, 186195–186198 (CNCI). <bold>GUATEMALA:</bold> 1 female, OSUC 186268 (AEIC). PANAMA: 1 female, OSUC 186201 (CNCI).</p></tp:treatment-sec><tp:treatment-sec><!--Section generated to contain objects referenced in tp:taxon-treatment.--><fn-group><fn id="FN34"><label>34</label><p><ext-link xmlns:xlink="http://www.w3.org/1999/xlink" ext-link-type="uri" xlink:href="http://www.morphbank.net/?id=644093" xlink:type="simple">http://www.morphbank.net/?id=644093</ext-link></p></fn><fn id="FN16"><label>16</label><p><ext-link xmlns:xlink="http://www.w3.org/1999/xlink" ext-link-type="uri" xlink:href="http://www.morphbank.net/?id=644093" xlink:type="simple">http://www.morphbank.net/?id=644093</ext-link></p></fn><fn id="FN17"><label>17</label><p><ext-link xmlns:xlink="http://www.w3.org/1999/xlink" ext-link-type="uri" xlink:href="http://hol.osu.edu/map-full.html?id=242982" xlink:type="simple">http://hol.osu.edu/map-full.html?id=242982</ext-link></p></fn></fn-group></tp:treatment-sec></tp:taxon-treatment>
